# Supplementary material for: Synthesis of Turbostratic Graphene with Micron-Sized Domains from Activated Charcoal by Fast Joule Heating
Source: Nanomaterials (Basel). 2025 Dec 15;15(24):1885. doi: 10.3390/nano15241885 (PMC12735881; doi:10.3390/nano15241885)
Supplement: Supplementary file 1 [file nanomaterials-15-01885-s001.zip]

Archive with 1 entries (1 files):
- nanomaterials-4041984-supplementary.pdf
